# Supplementary material for: Three-dimensional image reconstruction of distribution of Pnmt+ cell-derived cells in murine heart
Source: Sci Data. 2017 Sep 26;4:170134. doi: 10.1038/sdata.2017.134 (PMC5613735; doi:10.1038/sdata.2017.134)
Supplement: Supplementary file 1 [file sdata2017134-isa1.zip]

Archive with 3 entries (3 files):
- i_Investigation.txt
- s_study_Lei.txt
- a_assay_Lei.txt
