# Supplementary material for: Three-dimensional image reconstruction of distribution of Pnmt+ cell-derived cells in murine heart
Source: Sci Data. 2017 Sep 26;4:170134. doi: 10.1038/sdata.2017.134 (PMC5613735; doi:10.1038/sdata.2017.134)
Supplement: Supplementary file 1 [file sdata2017134-isa1.zip › i_Investigation.txt]

# Investigation File generated for Scientific Data with Investigation File Authoring Tool version 0.1.0 on 20/09/2017 - This metadata file is CC0
ONTOLOGY SOURCE REFERENCE
Term Source Name	NCBITAXON	BTO	OBI	VT	ERO
Term Source File	http://data.bioontology.org/ontologies/NCBITAXON	http://data.bioontology.org/ontologies/BTO	http://data.bioontology.org/ontologies/OBI	http://data.bioontology.org/ontologies/VT	http://data.bioontology.org/ontologies/ERO
Term Source Version	2016AB	unknown	2014-08-18	7.4	2013-08-02
Term Source Description	National Center for Biotechnology Information (NCBI) Organismal Classification	BRENDA Tissue and Enzyme Source Ontology	Ontology for Biomedical Investigations	Vertebrate Trait Ontology	Eagle-I Research Resource Ontology
INVESTIGATION
Investigation Identifier
Investigation Title
Investigation Description
Investigation Submission Date
Investigation Public Release Date
INVESTIGATION PUBLICATIONS
Investigation PubMed ID
Investigation Publication DOI
Investigation Publication Author List
Investigation Publication Title
Investigation Publication Status
Investigation Publication Status Term Accession Number
Investigation Publication Status Term Source REF
INVESTIGATION CONTACTS
Investigation Person Last Name
Investigation Person Mid Initials
Investigation Person First Name
Investigation Person Address
Investigation Person Phone
Investigation Person Fax
Investigation Person Email
Investigation Person Affiliation
Investigation Person Roles
Investigation Person Roles Term Accession Number
Investigation Person Roles Term Source REF
STUDY
Study Identifier	10.1038/sdata.2017.134
Study Title	Three-dimensional image reconstruction of distribution of Pnmt+ cell-derived cells in murine heart
Study Submission Date	06/03/2017
Study Public Release Date	26/09/2017
Study Description	http://www.nature.com/articles/sdata2017134#abstract
Study File Name	s_study_Lei.txt
Comment[Subject Keywords]	//;//
Comment[Manuscript Licence]	CC BY-4.0
Comment[Experimental Metadata Licence]	CC0
Comment[Supplementary Information File Name]	
Comment[Supplementary Information File Type]	x-zip-compressed
Comment[Supplementary Information File URL]	http://www.nature.com/articles/sdata2017134#supplementary-information
Comment[Data Repository]	figshare
Comment[Data Record Accession]	doi:10.6084/m9.figshare.c.3692131
Comment[Data Record URI]	https://doi.org/10.6084/m9.figshare.c.3692131
STUDY DESIGN DESCRIPTORS
Study Design Type	observation design
Study Design Type Term Accession Number	OBI:0300311
Study Design Type Term Source REF	OBI
STUDY PUBLICATIONS
Study PubMed ID	""
Study Publication DOI	doi:10.1038/srep40687
Study Publication Author List	""
Study Publication Title	Optogenetic Control of Heart Rhythm by Selective Stimulation of Cardiomyocytes Derived from Pnmt+ Cells in Murine Heart
Study Publication Status	published
Study Publication Status Term Accession Number	
Study Publication Status Term Source REF	
STUDY FACTORS
Study Factor Name
Study Factor Type
Study Factor Type Term Accession Number
Study Factor Type Term Source REF
STUDY ASSAYS
Study Assay Measurement Type	heart morphology trait
Study Assay Measurement Type Term Accession Number	VT:0000266
Study Assay Measurement Type Term Source REF	VT
Study Assay Technology Type	fluorescence microscopy
Study Assay Technology Type Term Accession Number	CHMO:0000087
Study Assay Technology Type Term Source REF	OBI
Study Assay Technology Platform	""
Study Assay File Name	a_assay_Lei.txt
STUDY PROTOCOLS
Study Protocol Name	Immunohistology	Imaging	3D Image Reconstruction
Study Protocol Type	histological sample preparation	microscopy	image processing technique
Study Protocol Type Term Accession Number	OBI:0000341	ERO:0000201	ERO:0001788
Study Protocol Type Term Source REF	OBI	ERO	ERO
Study Protocol Description			
Study Protocol URI	""	""	""
Study Protocol Version			
Study Protocol Parameters Name	""	""	""
Study Protocol Parameters Name Term Accession Number	""	""	""
Study Protocol Parameters Name Term Source REF	""	""	""
Study Protocol Components Name	""	""	""
Study Protocol Components Type	""	""	""
Study Protocol Components Type Term Accession Number	""	""	""
Study Protocol Components Type Term Source REF	""	""	""
STUDY CONTACTS
Study Person Last Name	Ni	Wang	Crawford	Zhang	Cheng	Zhang	Lei
Study Person First Name	Haibo	Yange	William	Shanzhuo	Longxian	Henggui	Ming
Study Person Mid Initials							
Study Person Email	""	""	""	""	""	""	ming.lei@pharm.ox.ac.uk
Study Person Phone							
Study Person Fax							
Study Person Address							
Study Person Affiliation	School of Physics and Astronomy, University of Manchester, Manchester M13, 9PL, UK	Department of Pharmacology, University of Oxford, Oxford OX1 3QT, UK	Department of Pharmacology, University of Oxford, Oxford OX1 3QT, UK	School of Physics and Astronomy, University of Manchester, Manchester M13, 9PL, UK	Department of Cardiovascular Disease, Union Hospital, Tongji Medical College of Huazhong University of Science and Technology, Wuhan 430022, China	School of Physics and Astronomy, University of Manchester, Manchester M13, 9PL, UK	Key Laboratory of Medical Electrophysiology of Ministry of Education, Collaborative Innovation Center for Prevention and Treatment of Cardiovascular Disease/Institute of Cardiovascular Research, Southwest Medical University, Luzhou 6400, China
Study Person Roles							
Study Person Roles Term Accession Number							
Study Person Roles Term Source REF							
Comment[Study Person ORCID]	0000-0003-0083-4286						0000-0002-0928-341X
Comment[Funder]							
Comment[FundRef ID]							
Comment[Funder Term Source REF]							
Comment[Grant Identifier]							
