# Supplementary material for: Three-dimensional image reconstruction of distribution of Pnmt+ cell-derived cells in murine heart
Source: Sci Data. 2017 Sep 26;4:170134. doi: 10.1038/sdata.2017.134 (PMC5613735; doi:10.1038/sdata.2017.134)
Supplement: Supplementary file 1 [file sdata2017134-isa1.zip › s_study_Lei.txt]

Source Name	Characteristics[organism]	Term Source REF	Term Accession Number	Characteristics[organism part]	Term Source REF	Term Accession Number	Protocol REF	Sample Name
Pnmt-Cre x Ai27D mouse	Mus musculus	NCBITAXON	NCBITaxon:10090	heart	BTO	BTO:0000562	Immunohistology	s1
