# Supplementary material for: Three-dimensional image reconstruction of distribution of Pnmt+ cell-derived cells in murine heart
Source: Sci Data. 2017 Sep 26;4:170134. doi: 10.1038/sdata.2017.134 (PMC5613735; doi:10.1038/sdata.2017.134)
Supplement: Supplementary file 1 [file sdata2017134-isa1.zip › a_assay_Lei.txt]

Sample Name	Protocol REF	Assay Name	Raw Data File	Comment[Data Repository]	Comment[Data Record Accession]	Comment[Data Record URI]	Protocol REF	Derived Data File	Comment[Data Repository]	Comment[Data Record Accession]	Comment[Data Record URI]	Protocol REF	Derived Data File	Comment[Data Repository]	Comment[Data Record Accession]	Comment[Data Record URI]
s1	Imaging	s1_imaging	Stitched_Raw_Images_x.zip	figshare	doi:10.6084/m9.figshare.c.3692131	https://doi.org/10.6084/m9.figshare.c.3692131	3D Image Reconstruction	Processed_Images.zip	figshare	doi:10.6084/m9.figshare.c.3692131	https://doi.org/10.6084/m9.figshare.c.3692131	3D Image Reconstruction	Visualisation.zip	figshare	doi:10.6084/m9.figshare.c.3692131	https://doi.org/10.6084/m9.figshare.c.3692131
